# Supplementary material for: The Russia–Ukraine war disproportionately threatens the nutrition security of developing countries
Source: Discov Sustain. 2022 Nov 17;3(1):40. doi: 10.1007/s43621-022-00112-8 (PMC9670081; doi:10.1007/s43621-022-00112-8)
Supplement: Supplementary file 2 — Additional file 2: Table S1. Changes in PoU in each countries relative to the “No-war” situation. Table S2. Total demographic changes at different levels of national food insecurity (million people). Table S3. demographic changes in countries at different levels of national food insecurity (million people). Table S4. Changes in PoU relative to No-war scenario in different war scenarios (%) and newly place people in undernourishment (million people). Table S5. Gini coefficients under 108 scenarios. Table S6. PoU in each country under different war scenarios (Unit: percentage point). [file 43621_2022_112_MOESM2_ESM.xlsx]

## Sheet: Table S1
Table S1 Changes in PoU in each countries relative to the “No-war” situation
Country	Income-level	PoU (pecnetage point)
AUSTRALIA	High income	0.043241
NEW ZEALAND	High income	0.191787
CHINA	Upper middle income	1.36416e-10
JAPAN	High income	0.632069
KOREA, REPUBLIC OF	High income	0.150231
MONGOLIA	Lower middle income	2.1652
CAMBODIA	Lower middle income	0.118373
INDONESIA	Lower middle income	0.33987
LAOS	Lower middle income	0.190416
MALAYSIA	Upper middle income	0.604316
PHILIPPINES	Lower middle income	0.730402
THAILAND	Upper middle income	0.110796
VIET NAM	Lower middle income	0.353467
BANGLADESH	Lower middle income	1.03279
INDIA	Lower middle income	1.28851
NEPAL	Lower middle income	2.95853
PAKISTAN	Lower middle income	2.03155
SRILANKA	Lower middle income	1.77546
CANADA	High income	0.0185996
UNITED STATES	High income	0.00275116
MEXICO	Upper middle income	0.731893
ARGENTINA	Upper middle income	0.155596
BOLIVIA	Lower middle income	1.22149
BRAZIL	Upper middle income	0.072623
CHILE	High income	0.142097
COLOMBIA	Upper middle income	0.480515
ECUADOR	Upper middle income	0.586095
PARAGUAY	Upper middle income	1.21325
PERU	Upper middle income	1.0201
URUGUAY	High income	0.0518398
VENEZUELA	High income	5.6809
COSTA RICA	Upper middle income	0.712358
GUATEMALA	Upper middle income	1.85082
HONDURAS	Lower middle income	1.42084
NICARAGUA	Lower middle income	2.32255
PANAMA	Upper middle income	0.581521
EL SALVADOR	Lower middle income	1.11012
DOMINICA	Upper middle income	0.707835
JAMAICA	Upper middle income	1.06515
TRINIDAD AND TOBAGO	High income	3.43992
AUSTRIA	High income	0.00962994
BELGIUM	High income	0.023136
BULGARIA	Upper middle income	0.165267
CROATIA	High income	0.124172
CYPRUS	High income	0.348145
CZECH REPUBLIC	High income	0.0587268
DENMARK	High income	0.0938208
ESTONIA	High income	0.390663
FINLAND	High income	0.126898
FRANCE	High income	0.0183625
GERMANY	High income	0.0353927
GREECE	High income	0.0883947
HUNGARY	High income	0.111062
IRELAND	High income	0.203927
ITALY	High income	0.00418191
LATVIA	High income	0.865619
LITHUANIA	High income	0.442858
LUXEMBOURG	High income	0.484668
MALTA	High income	0.481035
NETHERLANDS	High income	0.167706
POLAND	High income	0.0163166
PORTUGAL	High income	0.0447737
ROMANIA	Upper middle income	0.00622016
SLOVAKIA	High income	1.1006
SLOVENIA	High income	0.664884
SPAIN	High income	0.0248847
SWEDEN	High income	0.422597
UNITED KINGDOM	High income	0.0405353
SWITZERLAND	High income	0.0127288
NORWAY	High income	1.04479
ALBANIA	Upper middle income	5.93065
BELARUS	Upper middle income	0.0352714
RUSSIAN FEDERATION	Upper middle income	-0.0255694
UKRAINE	Lower middle income	-0.0706478
KAZAKHSTAN	Upper middle income	0.115526
KYRGYZSTAN	Lower middle income	0.65188
TAJIKISTAN	Lower middle income	0.775854
ARMENIA	Upper middle income	3.73963
AZERBAIJAN	Upper middle income	0.815896
GEORGIA	Upper middle income	4.57447
IRAN	Lower middle income	1.26121
ISRAEL	High income	0.0937959
JORDAN	Upper middle income	1.65718
KUWAIT	High income	0.405439
OMAN	High income	0.237853
SAUDI ARABIA	High income	1.20071
TURKEY	Upper middle income	0.0271999
EGYPT	Lower middle income	0.830809
MOROCCO	Lower middle income	1.09251
TUNISIA	Lower middle income	0.214078
BENIN	Lower middle income	4.23068
BURKINA_ASO	Low income	1.4764
CAMEROON	Lower middle income	0.311429
COTE D<a1><af>IVOIRE	Lower middle income	1.99133
GHANA	Lower middle income	3.04326
GUINEA-BISSAU	Low income	1.7858
NIGERIA	Lower middle income	5.874
SENEGAL	Lower middle income	2.47246
TOGO	Low income	4.33069
ETHIOPIA	Low income	1.37658
KENYA	Lower middle income	3.64111
MADAGASCAR	Low income	5.14551
MALAWI	Low income	1.93538
MAURITIUS	Upper middle income	2.04752
MOZAMBIQUE	Low income	3.5525
RWANDA	Low income	5.94113
TANZANIA	Lower middle income	4.14548
UGANDA	Low income	4.06187
ZAMBIA	Lower middle income	2.01513
ZIMBABWE	Lower middle income	6.74598
BOTSWANA	Upper middle income	3.64113
NAMIBIA	Upper middle income	5.75496
SOUTH AFRICA	Upper middle income	0.604545

## Sheet: Table S2
	Table S2 Total demographic changes at different levels of national food insecurity (million people)
		negligible	mild	medium	severe	extreme
	No war	2475.77	1103.6	1031.89	1940.61	481.923
	War	1968.37	1211.11	1377.62	1678.06	798.63
	Note: War represents war scenario (WLSLCLTL scenario); Numbers represent population at different levels of national food insecurity (million people)

## Sheet: Table S3
Table S3 demographic changes in countries at different levels of national food insecurity (million people)
Income-level	negligible	mild	medium	severe	extreme
High income	840.37	285.39	43.18	0	33.97
High income_War	402.68	713.33	51.56	1.37	33.97
Upper-middle income_War	1635.4	402.82	334.3	20.38	2.71
Upper-middle income_War	1523.14	438.68	391.25	34.26	8.27
Lower-middle income_War	0	415.39	642.3	1782.74	303.61
Lower-middle income_War	0	101.65	934.81	1500.34	607.23
Low income_War	0	0	12.11	137.5	141.64
Low income_War	0	0	0	142.09	149.17
Note: _War indicates a war scenario (WLSLCLTL scenario)

## Sheet: Table S4
	Table S4 Changes in PoU relative to No-war scenario in different war scenarios (%) and newly place people in undernourishment (million people)
2022	Scenario	Duration	Change in PoU	People in undernourishment	Newly place		Scenario	Duration	Change in PoU	People in undernourishment	Newly place		Scenario	Duration	Change in PoU	People in undernourishment	Newly place
	WLSLCL	TL	30.3446	289.19	67.32		WMSLCL	TL	31.8618	292.56	70.69		WHSLCL	TL	36.3543	302.52	80.66
	WLSLCL	TM	31.32	291.35	69.49		WMSLCL	TM	32.4027	293.76	71.89		WHSLCL	TM	36.6098	303.09	81.22
	WLSLCM	TL	31.0982	290.86	69		WMSLCM	TL	32.6226	294.24	72.38		WHSLCM	TL	37.1146	304.21	82.34
	WLSLCM	TM	31.9554	292.76	70.9		WMSLCM	TM	33.1087	295.32	73.46		WHSLCM	TM	37.3713	304.78	82.91
	WLSLCH	TL	31.2398	291.18	69.31		WMSLCH	TL	32.7668	294.56	72.7		WHSLCH	TL	37.267	304.55	82.68
	WLSLCH	TM	32.0762	293.03	71.17		WMSLCH	TM	33.2428	295.62	73.75		WHSLCH	TM	37.5242	305.12	83.25
	WLSMCL	TL	30.3989	289.31	67.44		WMSMCL	TL	31.9189	292.68	70.82		WHSMCL	TL	36.4168	302.66	80.8
	WLSMCL	TM	31.3661	291.46	69.59		WMSMCL	TM	32.4557	293.87	72.01		WHSMCL	TM	36.6729	303.23	81.36
	WLSMCM	TL	32.3777	293.7	71.84		WMSMCM	TL	33.9169	297.12	75.25		WHSMCM	TL	38.4142	307.09	85.23
	WLSMCM	TM	33.0258	295.14	73.27		WMSMCM	TM	34.3052	297.98	76.11		WHSMCM	TM	38.6734	307.67	85.8
	WLSMCH	TL	32.7597	294.55	72.68		WMSMCH	TL	34.3058	297.98	76.11		WHSMCH	TL	38.8246	308	86.14
	WLSMCH	TM	33.349	295.86	73.99		WMSMCH	TM	34.6655	298.78	76.91		WHSMCH	TM	39.0854	308.58	86.72
	WLSHCL	TL	30.4598	289.45	67.58		WMSHCL	TL	31.9828	292.83	70.96		WHSHCL	TL	36.4866	302.82	80.95
	WLSHCL	TM	31.4168	291.57	69.7		WMSHCL	TM	32.5146	294.01	72.14		WHSHCL	TM	36.7434	303.39	81.52
	WLSHCM	TL	33.8275	296.92	75.05		WMSHCM	TL	35.3837	300.37	78.5		WHSHCM	TL	39.8872	310.36	88.5
	WLSHCM	TM	34.218	297.78	75.92		WMSHCM	TM	35.6498	300.96	79.09		WHSHCM	TM	40.1494	310.94	89.08
	WLSHCH	TL	34.5077	298.43	76.56		WMSHCH	TL	36.0759	301.91	80.04		WHSHCH	TL	40.6158	311.98	90.11
	WLSHCH	TM	34.7848	299.04	77.18		WMSHCH	TM	36.2864	302.37	80.51		WHSHCH	TM	40.8807	312.57	90.7
	Note: The numbers in the 'Change in PoU' column represent the percentage change relative to the No-war scenario (Unit: %); The numbers in the column 'People in undernourishment' represent the number of undernourished people in each war scenario (unit: million people); Newly place represents the number of newly undernourished people relative to the No-war scenario (Unit: million people)
2023	Scenario	Duration	Change in PoU	People in undernourishment	Newly place		Scenario	Duration	Change in PoU	People in undernourishment	Newly place		Scenario	Duration	Change in PoU	People in undernourishment	Newly place
	WLSLCL	TH	2.04365	226.4	4.53		WMSLCL	TH	2.75693	227.98	6.12		WHSLCL	TH	3.57384	229.8	7.93
	WLSLCL	TE	2.66542	227.78	5.91		WMSLCL	TE	3.90579	230.53	8.67		WHSLCL	TE	7.7509	239.06	17.2
	WLSLCM	TH	2.67152	227.79	5.93		WMSLCM	TH	3.39048	229.39	7.52		WHSLCM	TH	4.2116	231.21	9.34
	WLSLCM	TE	3.29828	229.18	7.32		WMSLCM	TE	4.54458	231.95	10.08		WHSLCM	TE	8.39033	240.48	18.62
	WLSLCH	TH	2.78127	228.04	6.17		WMSLCH	TH	3.50152	229.63	7.77		WHSLCH	TH	4.32418	231.46	9.59
	WLSLCH	TE	3.40909	229.43	7.56		WMSLCH	TE	4.65746	232.2	10.33		WHSLCH	TE	8.51098	240.75	18.88
	WLSMCL	TH	2.08385	226.49	4.62		WMSMCL	TH	2.79838	228.07	6.21		WHSMCL	TH	3.61657	229.89	8.02
	WLSMCL	TE	2.70671	227.87	6.01		WMSMCL	TE	3.94895	230.63	8.76		WHSMCL	TE	7.79799	239.17	17.3
	WLSMCM	TH	3.73215	230.15	8.28		WMSMCM	TH	4.46172	231.77	9.9		WHSMCM	TH	5.29121	233.61	11.74
	WLSMCM	TE	4.36822	231.56	9.69		WMSMCM	TE	5.62636	234.35	12.48		WHSMCM	TE	9.4775	242.89	21.03
	WLSMCH	TH	4.02895	230.8	8.94		WMSMCH	TH	4.76207	232.43	10.57		WHSMCH	TH	5.59577	234.28	12.42
	WLSMCH	TE	4.66788	232.22	10.36		WMSMCH	TE	5.93167	235.03	13.16		WHSMCH	TE	9.80336	243.62	21.75
	WLSHCL	TH	2.12956	226.59	4.72		WMSHCL	TH	2.84546	228.18	6.31		WHSHCL	TH	3.66506	230	8.13
	WLSHCL	TE	2.75361	227.98	6.11		WMSHCL	TE	3.9979	230.74	8.87		WHSHCL	TE	7.85117	239.29	17.42
	WLSHCM	TH	4.93615	232.82	10.95		WMSHCM	TH	5.67787	234.46	12.6		WHSHCM	TH	6.51704	236.33	14.46
	WLSHCM	TE	5.58287	234.25	12.39		WMSHCM	TE	6.85475	237.07	15.21		WHSHCM	TE	10.7124	245.63	23.77
	WLSHCH	TH	5.46733	234	12.13		WMSHCH	TH	6.21543	235.66	13.79		WHSHCH	TH	7.06212	237.53	15.67
	WLSHCH	TE	6.11903	235.44	13.58		WMSHCH	TE	7.40091	238.29	16.42		WHSHCH	TE	11.2935	246.92	25.06

## Sheet: Table S5
Table S5 Gini coefficients under 108 scenarios
Scenario	GINI
WLSLCLTL	0.725669
WLSLCLTM	0.733335
WLSLCLTH	0.75673
WLSLCLTE	0.754431
WLSLCMTL	0.729655
WLSLCMTM	0.732615
WLSLCMTH	0.759484
WLSLCMTE	0.75704
WLSLCHTL	0.733138
WLSLCHTM	0.732758
WLSLCHTH	0.76246
WLSLCHTE	0.760217
WLSMCLTL	0.725825
WLSMCLTM	0.73309
WLSMCLTH	0.756828
WLSMCLTE	0.754382
WLSMCMTL	0.730193
WLSMCMTM	0.732576
WLSMCMTH	0.759848
WLSMCMTE	0.757555
WLSMCHTL	0.734777
WLSMCHTM	0.734088
WLSMCHTH	0.762543
WLSMCHTE	0.760328
WLSHCLTL	0.72569
WLSHCLTM	0.733024
WLSHCLTH	0.756875
WLSHCLTE	0.754565
WLSHCMTL	0.730105
WLSHCMTM	0.730407
WLSHCMTH	0.759647
WLSHCMTE	0.757345
WLSHCHTL	0.735224
WLSHCHTM	0.73726
WLSHCHTH	0.763655
WLSHCHTE	0.76147
WMSLCLTL	0.721747
WMSLCLTM	0.724037
WMSLCLTH	0.754081
WMSLCLTE	0.750742
WMSLCMTL	0.724987
WMSLCMTM	0.723196
WMSLCMTH	0.756829
WMSLCMTE	0.753413
WMSLCHTL	0.728461
WMSLCHTM	0.727724
WMSLCHTH	0.759864
WMSLCHTE	0.756378
WMSMCLTL	0.721691
WMSMCLTM	0.724005
WMSMCLTH	0.754203
WMSMCLTE	0.75082
WMSMCMTL	0.725845
WMSMCMTM	0.72469
WMSMCMTH	0.757242
WMSMCMTE	0.753799
WMSMCHTL	0.730455
WMSMCHTM	0.730113
WMSMCHTH	0.760004
WMSMCHTE	0.755516
WMSHCLTL	0.721501
WMSHCLTM	0.723893
WMSHCLTH	0.754347
WMSHCLTE	0.751062
WMSHCMTL	0.730715
WMSHCMTM	0.729622
WMSHCMTH	0.756943
WMSHCMTE	0.758257
WMSHCHTL	0.735678
WMSHCHTM	0.735656
WMSHCHTH	0.761107
WMSHCHTE	0.761255
WHSLCLTL	0.715004
WHSLCLTM	0.714032
WHSLCLTH	0.751498
WHSLCLTE	0.746685
WHSLCMTL	0.718411
WHSLCMTM	0.722578
WHSLCMTH	0.754286
WHSLCMTE	0.749328
WHSLCHTL	0.722158
WHSLCHTM	0.728279
WHSLCHTH	0.757245
WHSLCHTE	0.752292
WHSMCLTL	0.716627
WHSMCLTM	0.715754
WHSMCLTH	0.751592
WHSMCLTE	0.748007
WHSMCMTL	0.725475
WHSMCMTM	0.724705
WHSMCMTH	0.754742
WHSMCMTE	0.751608
WHSMCHTL	0.728971
WHSMCHTM	0.73357
WHSMCHTH	0.757428
WHSMCHTE	0.754358
WHSHCLTL	0.716677
WHSHCLTM	0.715797
WHSHCLTH	0.751795
WHSHCLTE	0.747994
WHSHCMTL	0.730833
WHSHCMTM	0.730075
WHSHCMTH	0.759086
WHSHCMTE	0.75685
WHSHCHTL	0.73591
WHSHCHTM	0.735162
WHSHCHTH	0.762035
WHSHCHTE	0.760667

## Sheet: Table S6
Table S6 PoU in each country under different war scenarios (Unit: percentage point)
Country	population_2022	NoWar	W1S3C1T1	W1S2C1T1	W1S1C1T1	W1S3C2T1	W1S2C2T1	W1S1C2T1	W1S3C3T1	W1S2C3T1	W1S1C3T1	W1S3C1T2	W1S2C1T2	W1S1C1T2	W1S3C2T2	W1S2C2T2	W1S1C2T2	W1S3C3T2	W1S2C3T2	W1S1C3T2	W2S3C1T1	W2S2C1T1	W2S1C1T1	W2S3C2T1	W2S2C2T1	W2S1C2T1	W2S3C3T1	W2S2C3T1	W2S1C3T1	W2S3C1T2	W2S2C1T2	W2S1C1T2	W2S3C2T2	W2S2C2T2	W2S1C2T2	W2S3C3T2	W2S2C3T2	W2S1C3T2	W3S3C1T1	W3S2C1T1	W3S1C1T1	W3S3C2T1	W3S2C2T1	W3S1C2T1	W3S3C3T1	W3S2C3T1	W3S1C3T1	W3S3C1T2	W3S2C1T2
Australia	2.67206e+07	0.046312	0.0902856	0.0899081	0.089553	0.0916684	0.0907395	0.0898766	0.0917756	0.0907911	0.0898943	0.0911105	0.0908068	0.0905191	0.0922329	0.0914849	0.0907837	0.0923267	0.0915317	0.0908	0.10382	0.103388	0.102982	0.105402	0.104339	0.103352	0.105516	0.104394	0.103371	0.105165	0.104771	0.1044	0.106614	0.105645	0.104741	0.10672	0.105697	0.104759	0.113892	0.11342	0.112975	0.115615	0.114455	0.113378	0.115726	0.114508	0.113396	0.115978	0.115496
New Zealand	4.94208e+06	0.16	0.353664	0.352687	0.351787	0.361037	0.357159	0.353539	0.361399	0.357335	0.353601	0.356716	0.355931	0.3552	0.362692	0.359568	0.356628	0.363008	0.359726	0.356684	0.395043	0.39396	0.392962	0.403237	0.398931	0.39491	0.403615	0.399115	0.394975	0.399133	0.39815	0.39724	0.406612	0.402694	0.399022	0.406965	0.402868	0.399084	0.423189	0.422034	0.420969	0.431911	0.427323	0.423042	0.432278	0.427501	0.423104	0.428507	0.427337
China	1.3816e+09	1.31e-11	1.49512e-10	1.49517e-10	1.49516e-10	1.49655e-10	1.49614e-10	1.49557e-10	1.51054e-10	1.50421e-10	1.4986e-10	1.52576e-10	1.5258e-10	1.5258e-10	1.5269e-10	1.52657e-10	1.52612e-10	1.54039e-10	1.53444e-10	1.52911e-10	1.52375e-10	1.5238e-10	1.52379e-10	1.52506e-10	1.52468e-10	1.52416e-10	1.53767e-10	1.53196e-10	1.5269e-10	1.55226e-10	1.5523e-10	1.5523e-10	1.55343e-10	1.55309e-10	1.55263e-10	1.56571e-10	1.56022e-10	1.55532e-10	1.24676e-10	1.24679e-10	1.24678e-10	1.24766e-10	1.2474e-10	1.24704e-10	1.25645e-10	1.25248e-10	1.24895e-10	1.25852e-10	1.25856e-10
Japan	1.24028e+08	0.204305	0.864124	0.849684	0.836374	0.868677	0.852098	0.837226	0.86863	0.851655	0.836947	0.880661	0.8691	0.858316	0.884461	0.871167	0.859058	0.884558	0.870917	0.858878	1.0778	1.0601	1.04378	1.08338	1.06306	1.04483	1.08326	1.06251	1.04449	1.10778	1.09156	1.07652	1.11301	1.09437	1.07752	1.11298	1.09393	1.07724	1.67241	1.64602	1.62166	1.68065	1.65039	1.6232	1.6804	1.64955	1.6227	1.73418	1.7069
Korea Republic of	4.94828e+07	0.051742	0.214654	0.208103	0.201973	0.215741	0.20865	0.202157	0.215712	0.208518	0.202076	0.217906	0.212623	0.207622	0.218817	0.213098	0.207786	0.218827	0.213018	0.207731	0.252564	0.244897	0.237719	0.253837	0.245537	0.237934	0.253795	0.245383	0.237841	0.258029	0.250995	0.244374	0.25922	0.251605	0.244581	0.259199	0.25148	0.244503	0.286536	0.277865	0.269747	0.28796	0.27858	0.269987	0.287903	0.278409	0.269885	0.296128	0.287174
Mongolia	3.20265e+06	1.71636	3.84699	3.86564	3.88156	6.32798	5.25078	4.38147	6.31119	5.23087	4.37218	4.35199	4.36486	4.37592	6.45136	5.56379	4.81735	6.44132	5.55008	4.81049	4.2281	4.24838	4.26569	6.91174	5.74915	4.80812	6.89388	5.72803	4.79825	4.43968	4.4567	4.47126	6.90834	5.8521	4.98038	6.89437	5.83455	4.97192	4.78032	4.80254	4.82157	7.71934	6.451	5.41895	7.70064	6.42861	5.4084	4.84527	4.86777
Cambodia	1.58409e+07	0.313187	0.431613	0.431586	0.43156	0.431997	0.431817	0.43165	0.432015	0.431825	0.431652	0.431087	0.431065	0.431043	0.431391	0.431248	0.431114	0.431408	0.431256	0.431117	0.444443	0.444416	0.444389	0.444836	0.444652	0.444481	0.444852	0.444658	0.444482	0.443575	0.443549	0.443525	0.443926	0.443761	0.443607	0.443941	0.443767	0.443609	0.467036	0.467008	0.46698	0.467437	0.467249	0.467074	0.467451	0.467254	0.467075	0.466322	0.466294
Indonesia	2.65181e+08	0.854149	1.19429	1.19415	1.19402	1.22193	1.21102	1.20066	1.22191	1.21096	1.20063	1.19973	1.19961	1.19949	1.22203	1.21325	1.20487	1.22204	1.21322	1.20485	1.21612	1.21598	1.21584	1.24425	1.23315	1.2226	1.24422	1.23308	1.22257	1.21958	1.21945	1.21932	1.24506	1.23502	1.22545	1.24504	1.23497	1.22543	1.37599	1.37584	1.37568	1.40772	1.39519	1.3833	1.40767	1.39512	1.38327	1.38782	1.38766
Lao Peoples Democratic Republic	7.22378e+06	0.46487	0.655466	0.655377	0.655286	0.656378	0.655923	0.655498	0.656409	0.655933	0.6555	0.65563	0.655554	0.655478	0.656347	0.655987	0.655647	0.656377	0.655998	0.655649	0.692492	0.692397	0.692301	0.693448	0.69297	0.692524	0.693475	0.692978	0.692525	0.696782	0.696694	0.696605	0.697641	0.69721	0.696806	0.697667	0.697218	0.696807	0.883318	0.883198	0.883077	0.884518	0.883917	0.883356	0.884544	0.883923	0.883356	0.890914	0.890793
Malaysia	3.38109e+07	0.383994	0.989176	0.988743	0.98831	1.00506	0.998367	0.992078	1.00594	0.998828	0.992246	1.00064	1.00026	0.99989	1.01348	1.00807	1.00295	1.01425	1.00848	1.0031	1.16082	1.16032	1.15981	1.17928	1.17151	1.16419	1.18024	1.172	1.16438	1.18104	1.18056	1.18008	1.19794	1.19082	1.1841	1.19884	1.19129	1.18427	1.32426	1.32368	1.32311	1.34501	1.33626	1.32803	1.34597	1.33675	1.32821	1.35772	1.35713
Philippines	1.12952e+08	1.53439	2.26555	2.26517	2.26479	2.27952	2.27369	2.26814	2.27964	2.27372	2.26815	2.27162	2.2713	2.27099	2.28284	2.27816	2.27369	2.28297	2.2782	2.2737	2.33071	2.33032	2.32993	2.34507	2.33907	2.33337	2.34516	2.33909	2.33338	2.33891	2.33855	2.33819	2.35189	2.34647	2.34131	2.35198	2.3465	2.34131	2.51657	2.51614	2.51572	2.53146	2.52522	2.51929	2.53154	2.52524	2.51929	2.53078	2.53036
Thailand	7.33637e+07	2.42576	2.53864	2.5376	2.53656	2.55196	2.5456	2.53967	2.55252	2.54584	2.53974	2.54537	2.54448	2.54361	2.55598	2.55089	2.54611	2.55648	2.55112	2.54618	2.62943	2.62835	2.62727	2.64317	2.6366	2.63048	2.64369	2.63682	2.63055	2.6393	2.63829	2.63729	2.65168	2.64575	2.6402	2.65218	2.64597	2.64026	2.70426	2.70314	2.70203	2.71831	2.71158	2.70532	2.71876	2.71177	2.70537	2.71981	2.71869
Viet Nam	9.76876e+07	1.0995	1.45359	1.45328	1.45297	1.45941	1.45682	1.45436	1.45957	1.45688	1.45437	1.4585	1.45824	1.45798	1.46315	1.46107	1.45909	1.46329	1.46114	1.45911	1.52763	1.5273	1.52698	1.53372	1.53101	1.52843	1.53387	1.53107	1.52844	1.53551	1.5352	1.5349	1.541	1.53855	1.53621	1.54114	1.53861	1.53623	1.61881	1.61846	1.61812	1.62509	1.62228	1.61962	1.62521	1.62232	1.61963	1.62736	1.62701
Bangladesh	1.69451e+08	2.29306	3.32583	3.32584	3.32585	3.37017	3.35298	3.33655	3.37013	3.35289	3.33651	3.33785	3.33785	3.33785	3.37353	3.35973	3.34649	3.37354	3.35969	3.34647	3.40696	3.40697	3.40697	3.45044	3.43358	3.41747	3.45039	3.43349	3.41743	3.41449	3.41449	3.41449	3.4538	3.43858	3.424	3.45378	3.43851	3.42396	3.65366	3.65367	3.65367	3.69181	3.67702	3.66289	3.69179	3.67695	3.66285	3.66214	3.66214
India	1.41756e+09	5.30236	6.59129	6.59109	6.59087	6.59334	6.59239	6.5914	6.60388	6.59864	6.59381	6.59379	6.59358	6.59338	6.59553	6.59468	6.59382	6.60384	6.59965	6.59575	6.62331	6.62311	6.62289	6.62536	6.62441	6.62342	6.63591	6.63067	6.62584	6.62557	6.62536	6.62515	6.62748	6.62657	6.62564	6.6369	6.63218	6.62781	6.64941	6.6492	6.64899	6.65143	6.65049	6.64951	6.66198	6.65676	6.65193	6.65271	6.6525
Nepal	3.69021e+07	8.69495	11.654	11.6537	11.6535	11.6632	11.6594	11.6557	11.6638	11.6596	11.6558	11.6643	11.6641	11.6639	11.6717	11.6686	11.6656	11.6722	11.6689	11.6657	11.833	11.8327	11.8325	11.8423	11.8384	11.8347	11.8428	11.8387	11.8348	11.8503	11.85	11.8497	11.8586	11.8551	11.8518	11.8591	11.8553	11.8518	12.1542	12.154	12.1537	12.1635	12.1596	12.1559	12.164	12.1599	12.156	12.1784	12.1781
Pakistan	2.14062e+08	8.05526	10.0875	10.0872	10.0868	10.0738	10.0814	10.0852	10.2991	10.2164	10.1378	10.1259	10.1256	10.1253	10.117	10.1217	10.1242	10.2964	10.23	10.1665	10.2018	10.2014	10.2011	10.188	10.1957	10.1995	10.4147	10.3315	10.2524	10.2282	10.2278	10.2275	10.2168	10.223	10.2261	10.4209	10.3457	10.274	11.7193	11.7189	11.7185	11.706	11.7135	11.717	11.9328	11.8494	11.7699	11.7412	11.7408
Sri Lanka	2.26594e+07	1.79838	3.57378	3.57384	3.57383	3.82817	3.72797	3.63405	3.82851	3.72777	3.63394	3.63311	3.63308	3.63303	3.83944	3.75861	3.6822	3.83993	3.75857	3.68215	3.66151	3.66157	3.66156	3.92171	3.81923	3.72316	3.922	3.819	3.72304	3.69873	3.69873	3.6987	3.93494	3.84214	3.7548	3.93532	3.842	3.75471	3.7639	3.76395	3.76394	4.0302	3.92532	3.827	4.03045	3.92508	3.82687	3.77854	3.7786
Canada	3.8515e+07	0.011231	0.030194	0.0300068	0.0298306	0.0307825	0.0303596	0.0299676	0.0308347	0.0303848	0.0299761	0.0305353	0.0303852	0.0302429	0.0310142	0.0306738	0.0303553	0.0310595	0.0306965	0.0303631	0.0354516	0.0352331	0.0350275	0.036139	0.0356452	0.0351876	0.0361967	0.0356731	0.035197	0.035999	0.0358002	0.0356124	0.03663	0.0361794	0.0357598	0.0366841	0.036206	0.0357689	0.0395181	0.0392754	0.0390471	0.0402765	0.03973	0.0392236	0.0403355	0.0397584	0.0392332	0.0403563	0.0401086
United States of America	3.40926e+08	0.001448	0.00425797	0.00422739	0.00419916	0.00437753	0.0042989	0.00422689	0.00438688	0.00430326	0.00422833	0.00431761	0.00429307	0.00427018	0.00441508	0.0043517	0.00429299	0.00442324	0.00435567	0.00429433	0.00514764	0.00511093	0.00507704	0.00529147	0.00519697	0.00511041	0.00530213	0.00520195	0.00511206	0.00524189	0.00520841	0.00517736	0.0053742	0.00528777	0.00520818	0.00538424	0.00529257	0.00520979	0.0058399	0.00579842	0.00576013	0.00600162	0.00589515	0.00579764	0.0060128	0.00590036	0.00579936	0.00598298	0.00594051
Mexico	1.28434e+08	2.25202	2.9853	2.98457	2.98391	3.09889	3.05375	3.01108	3.09877	3.05351	3.01097	3.01632	3.01572	3.01517	3.10807	3.07177	3.03721	3.1081	3.07165	3.03715	3.06522	3.06449	3.06381	3.18171	3.13544	3.09167	3.18154	3.13517	3.09156	3.08587	3.08519	3.08457	3.1914	3.14956	3.10987	3.19131	3.14935	3.10977	3.12055	3.11981	3.11913	3.23907	3.19199	3.14747	3.23888	3.19172	3.14736	3.13126	3.13052
Argentina	4.41173e+07	0.685273	0.84105	0.840962	0.840869	0.842453	0.841773	0.841177	0.842524	0.8418	0.841185	0.841473	0.84139	0.841306	0.842575	0.842034	0.841552	0.842643	0.842062	0.84156	0.852868	0.85278	0.852686	0.854281	0.853597	0.852996	0.854347	0.853621	0.853003	0.853694	0.853607	0.853516	0.854956	0.85434	0.853796	0.855019	0.854364	0.853803	0.860433	0.860345	0.86025	0.861848	0.861162	0.86056	0.861905	0.861182	0.860566	0.861806	0.861717
Bolivia	1.16044e+07	3.29586	4.51834	4.51784	4.51735	4.5312	4.52565	4.52042	4.53166	4.52587	4.5205	4.5231	4.52268	4.52227	4.5334	4.52896	4.52474	4.5338	4.52915	4.52481	4.56991	4.56941	4.56892	4.58287	4.57728	4.57201	4.58329	4.57748	4.57208	4.57579	4.57533	4.57488	4.58749	4.58244	4.57767	4.58788	4.58263	4.57774	4.60551	4.605	4.60451	4.61849	4.61289	4.60761	4.61887	4.61307	4.60767	4.61299	4.61248
Brazil	2.13414e+08	0.217989	0.290695	0.290657	0.290612	0.291516	0.29113	0.290792	0.291564	0.291149	0.290798	0.29101	0.290971	0.29093	0.291657	0.291349	0.291074	0.291701	0.291367	0.29108	0.296899	0.29686	0.296815	0.297733	0.297341	0.296997	0.297779	0.297359	0.297003	0.29744	0.297401	0.297356	0.298187	0.297834	0.297521	0.29823	0.297851	0.297527	0.307712	0.307672	0.307625	0.308568	0.308165	0.307812	0.308612	0.308182	0.307817	0.308532	0.308492
Chile	1.88127e+07	0.335267	0.47789	0.477615	0.477364	0.481319	0.479688	0.478175	0.48163	0.479848	0.478233	0.479726	0.479499	0.47929	0.482475	0.481168	0.479945	0.48275	0.481313	0.479997	0.527937	0.527636	0.527361	0.531696	0.529908	0.528251	0.532003	0.530065	0.528307	0.53197	0.531692	0.531439	0.535379	0.533757	0.532248	0.535666	0.533906	0.532301	0.563954	0.563633	0.563341	0.567937	0.566041	0.564283	0.568225	0.566187	0.564335	0.570864	0.570539
Colombia	5.33059e+07	1.5142	1.99516	1.99494	1.99472	1.9981	1.99668	1.99539	1.99828	1.99676	1.99541	1.99739	1.99719	1.997	1.99972	1.99858	1.99754	1.99988	1.99866	1.99756	2.03154	2.03131	2.03109	2.03451	2.03307	2.03177	2.03468	2.03314	2.03179	2.03527	2.03506	2.03485	2.03794	2.03664	2.03546	2.03809	2.03671	2.03548	2.05834	2.05811	2.05788	2.06133	2.05988	2.05857	2.06147	2.05994	2.05859	2.0638	2.06357
Ecuador	1.66898e+07	1.14718	1.73733	1.73531	1.73328	1.74552	1.74018	1.73516	1.74585	1.74032	1.73521	1.74023	1.73857	1.73691	1.74676	1.74248	1.73842	1.74707	1.74261	1.73847	1.79042	1.78835	1.78626	1.79882	1.79334	1.78819	1.79912	1.79346	1.78823	1.7947	1.79279	1.79089	1.80226	1.7973	1.79264	1.80255	1.79743	1.79268	1.82659	1.82447	1.82233	1.83511	1.82953	1.82429	1.83538	1.82964	1.82433	1.83331	1.83118
Paraguay	7.69514e+06	4.0789	5.29351	5.29288	5.29215	5.2982	5.29549	5.29311	5.29863	5.29565	5.29317	5.29264	5.29206	5.29143	5.29631	5.29413	5.2922	5.29672	5.2943	5.29226	5.37654	5.3759	5.37517	5.38127	5.37853	5.37614	5.38165	5.37867	5.37618	5.38115	5.38053	5.37984	5.38536	5.38289	5.38071	5.38573	5.38303	5.38076	5.42967	5.42903	5.42829	5.43442	5.43166	5.42926	5.43475	5.43178	5.4293	5.44081	5.44017
Peru	3.1795e+07	1.69045	2.71053	2.71056	2.71055	3.01658	2.89468	2.782	3.01542	2.89364	2.78159	2.7822	2.78218	2.78214	3.03147	2.93296	2.84089	3.0308	2.93227	2.8406	2.75551	2.75554	2.75553	3.06634	2.94255	2.82811	3.06514	2.94148	2.82769	2.79343	2.79343	2.79341	3.07587	2.96381	2.85966	3.07493	2.96292	2.8593	2.78401	2.78404	2.78403	3.09793	2.9729	2.85733	3.09678	2.97188	2.85693	2.78828	2.78831
Uruguay	3.43284e+06	0.040997	0.0929794	0.0929085	0.0928368	0.0947676	0.0939826	0.0932546	0.0948618	0.0940282	0.0932705	0.0934758	0.0934131	0.093351	0.0949054	0.0942764	0.0936878	0.0949875	0.0943175	0.0937022	0.101423	0.101346	0.101268	0.103364	0.102512	0.101722	0.10346	0.102558	0.101738	0.102084	0.102011	0.101938	0.10384	0.103068	0.102349	0.103929	0.103112	0.102365	0.107568	0.107486	0.107404	0.109611	0.108713	0.107881	0.109702	0.108757	0.107896	0.108456	0.108374
Venezuela	3.39656e+07	16.5765	22.2614	22.2595	22.2574	22.2979	22.281	22.2657	22.2995	22.2816	22.2658	22.2862	22.2844	22.2825	22.3148	22.3014	22.2891	22.3162	22.3019	22.2892	22.5646	22.5626	22.5605	22.6011	22.5841	22.5687	22.6025	22.5846	22.5689	22.6021	22.6002	22.5981	22.6346	22.6194	22.6056	22.636	22.6199	22.6057	23.0149	23.0129	23.0108	23.0516	23.0345	23.0191	23.0529	23.035	23.0192	23.0591	23.0571
Costa Rica	5.44782e+06	0.97238	1.68594	1.68533	1.68474	1.69703	1.69205	1.68737	1.69737	1.6922	1.68743	1.69526	1.69475	1.69426	1.70417	1.70017	1.69639	1.70448	1.70032	1.69644	1.78717	1.78652	1.7859	1.79885	1.7936	1.78868	1.79918	1.79375	1.78872	1.80058	1.79999	1.79941	1.81118	1.80642	1.80194	1.81149	1.80656	1.80199	1.87031	1.86964	1.86899	1.88248	1.87701	1.87188	1.88277	1.87714	1.87193	1.88896	1.88828
Guatemala	1.80951e+07	7.32012	9.17281	9.17188	9.17094	9.19431	9.18493	9.17606	9.19467	9.18506	9.17611	9.1805	9.17972	9.17893	9.19772	9.1902	9.18305	9.19807	9.19034	9.1831	9.23995	9.23902	9.23808	9.26157	9.25213	9.24322	9.26189	9.25225	9.24326	9.24814	9.24727	9.24641	9.26762	9.25911	9.25105	9.26793	9.25923	9.25109	9.33146	9.33052	9.32957	9.35319	9.3437	9.33474	9.35348	9.3438	9.33477	9.34323	9.34229
Honduras	9.16323e+06	3.8204	5.24263	5.24192	5.24123	5.25139	5.24718	5.24329	5.25159	5.24724	5.2433	5.24643	5.24584	5.24526	5.25342	5.25005	5.24691	5.2536	5.25012	5.24693	5.29398	5.29327	5.29258	5.3028	5.29856	5.29464	5.30296	5.29861	5.29465	5.29952	5.29887	5.29823	5.30745	5.30364	5.30009	5.30762	5.30369	5.30011	5.32892	5.32821	5.32751	5.33776	5.33351	5.32958	5.3379	5.33355	5.32959	5.33639	5.33567
Nicaragua	6.45157e+06	6.17407	8.49717	8.49689	8.49662	9.42426	9.05552	8.71368	9.4205	9.05225	8.7124	8.72703	8.72673	8.72645	9.48213	9.18409	8.90485	9.47984	9.18186	8.90392	8.56778	8.5675	8.56723	9.50191	9.13039	8.78595	9.49807	9.12707	8.78465	8.68752	8.68723	8.68695	9.53631	9.19998	8.88657	9.53326	9.1972	8.88545	8.61894	8.61866	8.61839	9.55831	9.18469	8.83834	9.55468	9.18155	8.83711	8.62961	8.62934
Panama	4.11601e+06	0.588152	1.17117	1.1704	1.16967	1.17647	1.17359	1.17092	1.17697	1.17382	1.17099	1.17658	1.17595	1.17535	1.18082	1.17851	1.17636	1.18128	1.17874	1.17643	1.28073	1.27988	1.27909	1.28648	1.28334	1.28044	1.28694	1.28355	1.28051	1.29078	1.29	1.28927	1.29599	1.29314	1.2905	1.29642	1.29335	1.29057	1.381	1.38009	1.37924	1.38715	1.38379	1.38068	1.38756	1.38397	1.38074	1.39754	1.39662
El Salvador	6.39472e+06	1.94492	3.05637	3.0557	3.05504	3.06615	3.06161	3.05735	3.06635	3.06169	3.05738	3.06108	3.06052	3.05997	3.06889	3.06526	3.06183	3.06909	3.06534	3.06186	3.10849	3.10781	3.10713	3.11841	3.1138	3.10948	3.11858	3.11387	3.1095	3.11452	3.11389	3.11327	3.12345	3.1193	3.11539	3.12362	3.11937	3.11541	3.15042	3.14973	3.14905	3.16044	3.15579	3.15142	3.16059	3.15584	3.15144	3.15848	3.15779
Dominican Republic	1.12639e+07	1.29117	2.00011	1.99956	1.99901	2.00412	2.00192	1.99991	2.00421	2.00194	1.99991	2.00284	2.00238	2.00192	2.00602	2.00427	2.00265	2.00612	2.00429	2.00265	2.03885	2.03829	2.03773	2.04291	2.04068	2.03864	2.04299	2.04069	2.03864	2.04348	2.04297	2.04245	2.04713	2.04512	2.04327	2.04721	2.04513	2.04327	2.11716	2.11658	2.11599	2.12129	2.11901	2.11692	2.12136	2.11901	2.11692	2.12331	2.12273
Jamaica	2.84894e+06	0.660361	1.72663	1.72609	1.72551	1.73624	1.73179	1.72771	1.73646	1.73186	1.72773	1.72956	1.72908	1.72859	1.7372	1.73364	1.73035	1.73741	1.73372	1.73037	1.77185	1.77129	1.7707	1.78165	1.77711	1.77294	1.78186	1.77717	1.77296	1.77593	1.77541	1.77486	1.78475	1.78065	1.77688	1.78495	1.78072	1.7769	1.86268	1.8621	1.86148	1.87289	1.86815	1.86381	1.87308	1.86821	1.86383	1.86993	1.86934
Trinidad and Tobago	1.37128e+06	2.07705	5.51872	5.51804	5.51698	5.57578	5.55178	5.52995	5.57639	5.5518	5.52991	5.54141	5.54058	5.53953	5.58675	5.56757	5.54995	5.58738	5.56767	5.54994	5.68418	5.68346	5.68236	5.74253	5.71797	5.69563	5.74311	5.71798	5.69559	5.7082	5.7074	5.7063	5.76073	5.73857	5.71831	5.76132	5.73862	5.71828	5.88867	5.88793	5.88679	5.94856	5.92335	5.90041	5.94909	5.92334	5.90036	5.91858	5.91783
Austria	8.75005e+06	0.007409	0.0175886	0.0173024	0.0170389	0.0181498	0.0176334	0.0171658	0.0181781	0.0176434	0.0171686	0.0176971	0.0174676	0.0172542	0.0181513	0.0177378	0.0173583	0.0181761	0.0177475	0.017361	0.0191785	0.0188682	0.0185824	0.0197893	0.0192285	0.0187205	0.0198197	0.0192395	0.0187236	0.0193192	0.0190383	0.0187783	0.0198752	0.0193676	0.0189048	0.0199038	0.0193785	0.018908	0.0203888	0.0200599	0.0197569	0.0210352	0.0204412	0.019903	0.0210654	0.020452	0.019906	0.0205797	0.0202478
Belgium	1.1374e+07	0.008659	0.0323482	0.0320576	0.031795	0.0331508	0.0325355	0.0319798	0.0331813	0.032545	0.0319822	0.0325781	0.0323453	0.0321323	0.0332287	0.0327351	0.0322836	0.0332568	0.0327451	0.0322863	0.0361946	0.0358718	0.0355799	0.037086	0.0364026	0.0357852	0.0371193	0.0364132	0.0357879	0.0365475	0.0362547	0.0359884	0.0373621	0.0367413	0.036177	0.0373943	0.0367522	0.0361799	0.0397372	0.0393841	0.0390648	0.0406883	0.0399503	0.0392838	0.0407233	0.0399616	0.0392867	0.040284	0.0399263
Bulgaria	7.00097e+06	0.203693	0.377779	0.373076	0.36896	0.397949	0.385044	0.37357	0.398222	0.385036	0.373543	0.382572	0.378795	0.375435	0.398958	0.388589	0.379224	0.39924	0.388625	0.379217	0.392378	0.387535	0.383294	0.413293	0.399948	0.388076	0.413584	0.399951	0.388053	0.395715	0.391333	0.387468	0.414747	0.402669	0.391845	0.415046	0.402696	0.391832	0.403057	0.398106	0.393771	0.424482	0.410823	0.398671	0.424771	0.41083	0.398649	0.405637	0.400658
Croatia	4.32401e+06	0.140972	0.2738	0.269297	0.265144	0.276353	0.270667	0.265632	0.276372	0.270588	0.265587	0.274378	0.270777	0.267419	0.276468	0.271926	0.267835	0.276512	0.271885	0.267806	0.283714	0.279066	0.274777	0.286354	0.280483	0.275282	0.286376	0.280407	0.275238	0.284528	0.280337	0.276449	0.28694	0.281647	0.27692	0.286976	0.28159	0.276884	0.291528	0.286764	0.282367	0.294229	0.288214	0.282884	0.294248	0.288136	0.282838	0.292868	0.288084
Cyprus	1.275e+06	0.103656	0.585601	0.514083	0.451801	0.599832	0.520131	0.453525	0.599746	0.519618	0.45327	0.58905	0.530742	0.478585	0.600915	0.536124	0.480206	0.601026	0.535832	0.480035	0.615746	0.540767	0.475435	0.630627	0.547091	0.477237	0.630538	0.546563	0.476975	0.615175	0.547212	0.487212	0.628831	0.553206	0.488967	0.628853	0.552798	0.48875	0.711355	0.626627	0.552572	0.72805	0.633731	0.554599	0.727946	0.633146	0.554307	0.716933	0.631593
Czech Republic	1.10446e+07	0.066925	0.128931	0.127204	0.125652	0.131955	0.128982	0.126333	0.132021	0.128972	0.12632	0.129386	0.128012	0.12676	0.131833	0.129463	0.127319	0.131903	0.129467	0.127313	0.13617	0.134359	0.132731	0.139357	0.136234	0.133449	0.139427	0.136225	0.133437	0.136765	0.135134	0.133659	0.13966	0.136844	0.134315	0.139733	0.136844	0.134307	0.141384	0.139511	0.137827	0.144678	0.141449	0.13857	0.144747	0.14144	0.138557	0.14228	0.140397
Denmark	5.86223e+06	0.093686	0.195172	0.19122	0.187507	0.197857	0.192745	0.188074	0.197965	0.19275	0.188065	0.194944	0.191789	0.188797	0.197118	0.193042	0.189268	0.197226	0.193062	0.189266	0.211111	0.206855	0.202854	0.214003	0.208497	0.203465	0.214113	0.208502	0.203456	0.211561	0.207721	0.204095	0.214191	0.209225	0.204658	0.214302	0.209238	0.204652	0.22337	0.218876	0.214651	0.226394	0.220593	0.21529	0.226504	0.220596	0.215279	0.22502	0.220492
Estonia	1.31961e+06	0.32687	0.786735	0.750436	0.717533	0.793684	0.753798	0.718643	0.793913	0.75329	0.718323	0.784252	0.75531	0.728658	0.790084	0.758262	0.729661	0.790474	0.758008	0.72946	0.831326	0.793183	0.758587	0.838649	0.796732	0.75976	0.838934	0.796249	0.759447	0.831954	0.797583	0.766168	0.838731	0.800941	0.767295	0.839109	0.800595	0.767045	0.862729	0.823281	0.78749	0.870283	0.826941	0.7887	0.87059	0.826477	0.788394	0.868768	0.829066
Finland	5.66537e+06	0.132644	0.274698	0.266718	0.259542	0.278499	0.268773	0.260287	0.278499	0.268614	0.260204	0.274487	0.268117	0.262303	0.277609	0.269842	0.262935	0.277669	0.26975	0.262879	0.290989	0.28259	0.275033	0.295003	0.284762	0.27582	0.295018	0.28461	0.275739	0.291412	0.283834	0.27697	0.295086	0.285843	0.277702	0.295133	0.285727	0.277635	0.302127	0.293437	0.285617	0.306261	0.295673	0.286427	0.306282	0.295527	0.286349	0.303855	0.295119
France	6.73651e+07	0.013022	0.032124	0.0317409	0.0313845	0.0336457	0.0326453	0.0317327	0.0336794	0.0326549	0.0317346	0.0324704	0.0321623	0.0318728	0.0337041	0.0329008	0.0321586	0.0337352	0.0329115	0.0321612	0.0346704	0.0342587	0.0338756	0.0363057	0.0352308	0.0342499	0.0363411	0.035241	0.034252	0.0349718	0.034599	0.0342504	0.036464	0.035489	0.0345939	0.0364981	0.0354999	0.0345964	0.0366366	0.0362025	0.0357986	0.0383404	0.0372153	0.0361886	0.0383755	0.0372253	0.0361906	0.0369427	0.0365052
Germany	8.18195e+07	0.023862	0.0614014	0.0602794	0.0592547	0.0635688	0.0615501	0.0597393	0.0636611	0.0615774	0.0597453	0.0618544	0.0609549	0.0601233	0.0636119	0.0619949	0.0605224	0.0636956	0.0620237	0.0605296	0.0678667	0.0666343	0.0655081	0.0702537	0.068034	0.0660421	0.0703541	0.0680647	0.0660491	0.068476	0.067359	0.0663326	0.0706534	0.0686416	0.0668233	0.0707498	0.0686734	0.0668311	0.0729761	0.0716555	0.0704486	0.0755206	0.0731474	0.0710177	0.0756225	0.0731786	0.0710248	0.0738657	0.0725296
Greece	1.14191e+07	0.03938	0.152333	0.139413	0.127775	0.15417	0.140086	0.127941	0.154039	0.139937	0.127881	0.154456	0.143898	0.134201	0.156036	0.144531	0.13437	0.155971	0.144431	0.134326	0.158976	0.145517	0.133389	0.160887	0.146218	0.133562	0.160753	0.146065	0.133501	0.1604	0.148132	0.136969	0.162192	0.148819	0.137146	0.162093	0.148692	0.137093	0.164257	0.150367	0.137847	0.166201	0.151073	0.138019	0.166072	0.150925	0.13796	0.165191	0.151224
Hungary	9.68213e+06	0.208268	0.323065	0.321017	0.31933	0.324615	0.3219	0.319666	0.324725	0.32189	0.319652	0.323079	0.321462	0.320101	0.324347	0.322193	0.32038	0.32446	0.322202	0.320374	0.330838	0.328765	0.327056	0.332423	0.32967	0.3274	0.332541	0.329666	0.327389	0.331125	0.329267	0.327721	0.332571	0.330097	0.328037	0.33269	0.330103	0.32803	0.336364	0.33427	0.332544	0.337965	0.335184	0.332892	0.338077	0.335179	0.33288	0.337141	0.335045
Ireland	5.13557e+06	0.018155	0.228012	0.224952	0.222082	0.234934	0.229048	0.223654	0.235298	0.229194	0.223698	0.243867	0.241265	0.238802	0.249811	0.244809	0.240169	0.250141	0.244951	0.240213	0.244417	0.241146	0.238077	0.251823	0.245529	0.23976	0.252198	0.24568	0.239805	0.261966	0.258823	0.255862	0.269127	0.263077	0.257499	0.269492	0.263228	0.257545	0.251931	0.248559	0.245395	0.259507	0.253042	0.247116	0.259871	0.253188	0.24716	0.272743	0.269104
Italy	6.17569e+07	0.002774	0.00745703	0.00719726	0.00695591	0.00760755	0.00727961	0.00698573	0.00761153	0.00727865	0.00698489	0.00746925	0.00726108	0.0070654	0.00759183	0.00732942	0.00709045	0.00759617	0.00732949	0.00709005	0.00795566	0.00767926	0.00742233	0.00811611	0.00776707	0.00745414	0.00812027	0.0077661	0.00745327	0.00798566	0.00773589	0.00750241	0.00813201	0.00781672	0.00753185	0.00813643	0.00781632	0.00753123	0.00835893	0.00806895	0.00779933	0.00852667	0.00816071	0.00783256	0.0085308	0.00815968	0.00783166	0.00842549	0.00813328
Latvia	2.10266e+06	0.397348	1.79782	1.50546	1.26297	1.80369	1.50272	1.26065	1.80437	1.5004	1.25935	1.82858	1.58795	1.3808	1.83515	1.58731	1.37948	1.83653	1.58606	1.37861	1.85225	1.55185	1.30252	1.85829	1.54905	1.30014	1.85903	1.54673	1.29884	1.87012	1.59559	1.36348	1.87665	1.59393	1.36162	1.87781	1.59219	1.36054	1.89633	1.58948	1.33465	1.90248	1.5866	1.33221	1.90332	1.58433	1.33091	1.9038	1.59587
Lithuania	3.16355e+06	0.191953	0.753633	0.690846	0.634811	0.769542	0.698414	0.637207	0.7736	0.699568	0.637368	0.761507	0.710607	0.664212	0.775083	0.717409	0.666458	0.77866	0.718635	0.666709	0.786524	0.721241	0.662946	0.803091	0.729128	0.665444	0.807335	0.730371	0.665634	0.792156	0.732893	0.679418	0.807608	0.740443	0.681861	0.811638	0.741747	0.682106	0.813185	0.745864	0.68573	0.830218	0.75397	0.688297	0.834616	0.7553	0.688518	0.818211	0.750505
Luxembourg	609545	0.146412	0.647704	0.639015	0.63108	0.665276	0.649391	0.635065	0.666393	0.64983	0.635197	0.669732	0.662629	0.656063	0.684373	0.671341	0.659425	0.685365	0.671757	0.659553	0.702667	0.693319	0.684778	0.721645	0.704528	0.689085	0.722828	0.705001	0.689228	0.727921	0.71926	0.711302	0.745716	0.72981	0.715364	0.746847	0.730275	0.715507	0.740628	0.730814	0.721847	0.760335	0.742452	0.726318	0.761522	0.742929	0.726463	0.772029	0.761824
Malta	435871	0.07397	0.566296	0.560185	0.555005	0.583631	0.570393	0.558935	0.584386	0.570614	0.558997	0.573553	0.568634	0.564377	0.587696	0.577027	0.567619	0.588435	0.577285	0.567695	0.727269	0.719603	0.7131	0.749068	0.732446	0.718047	0.749935	0.732693	0.718115	0.742525	0.735499	0.729483	0.762655	0.747401	0.734075	0.763518	0.747671	0.734151	1.07534	1.0648	1.05583	1.10499	1.08228	1.06258	1.10607	1.08258	1.06266	1.10703	1.09621
Netherlands	1.73937e+07	0.096692	0.271678	0.267894	0.264398	0.28054	0.27316	0.266428	0.280791	0.273226	0.266439	0.2735	0.270465	0.267631	0.280671	0.274757	0.269293	0.280904	0.274832	0.269309	0.294414	0.290338	0.286572	0.303969	0.296018	0.288761	0.304234	0.296089	0.288774	0.29648	0.292791	0.289365	0.305177	0.297978	0.291368	0.305434	0.298055	0.291384	0.312867	0.308552	0.304564	0.322888	0.314508	0.306859	0.323152	0.314579	0.306871	0.315718	0.311365
Poland	3.83492e+07	0.017308	0.034844	0.0342096	0.0336246	0.0353662	0.0345075	0.0337362	0.0353864	0.0345053	0.0337326	0.0348851	0.0343792	0.0339075	0.0353099	0.0346248	0.0340002	0.0353301	0.0346261	0.0339985	0.0363992	0.0357396	0.0351311	0.0369439	0.0360505	0.0352475	0.0369654	0.036049	0.0352442	0.0364892	0.0358951	0.0353441	0.036985	0.0361799	0.0354512	0.0370068	0.0361804	0.0354489	0.0375394	0.0368611	0.0362351	0.0380982	0.0371799	0.0363545	0.0381197	0.0371787	0.0363513	0.0377521	0.0370702
Portugal	1.09457e+07	0.027854	0.0749979	0.0737802	0.0726277	0.0764843	0.0746497	0.0729591	0.0764898	0.0746337	0.0729491	0.0754824	0.0745065	0.0735752	0.0766916	0.0752205	0.0738488	0.0767025	0.0752125	0.0738426	0.0784773	0.0772073	0.076005	0.0800255	0.0781131	0.0763502	0.0800311	0.0780971	0.0763401	0.0790109	0.0778626	0.0767711	0.0804296	0.0786964	0.0770898	0.0804381	0.0786846	0.0770817	0.0815717	0.0802542	0.0790067	0.0830644	0.0811259	0.0793385	0.0830699	0.0811101	0.0793286	0.0823463	0.0810169
Romania	2.06014e+07	0.005747	0.0120634	0.0120118	0.0119672	0.0123055	0.0121573	0.0120239	0.0123118	0.0121588	0.0120242	0.0121111	0.01207	0.0120339	0.0123067	0.0121881	0.01208	0.0123126	0.0121899	0.0120804	0.0124423	0.0123895	0.0123439	0.0126916	0.0125394	0.0124023	0.0126981	0.0125411	0.0124027	0.0124878	0.0124403	0.0123989	0.0127141	0.0125767	0.0124521	0.0127204	0.0125784	0.0124525	0.0127337	0.01268	0.0126335	0.0129872	0.0128324	0.0126929	0.0129935	0.0128339	0.0126932	0.0127841	0.0127302
Slovakia	5.62551e+06	1.17426	2.30911	2.29071	2.27485	2.33634	2.30674	2.28103	2.33824	2.30724	2.28113	2.3135	2.29891	2.28612	2.33562	2.31203	2.29119	2.33734	2.31257	2.29132	2.3815	2.36271	2.3465	2.4095	2.3792	2.35286	2.41148	2.37976	2.35299	2.38681	2.36993	2.35526	2.41226	2.38497	2.36107	2.41416	2.38556	2.36121	2.43454	2.41544	2.39897	2.46299	2.43219	2.40542	2.46488	2.43272	2.40554	2.44244	2.42329
Slovenia	2.10312e+06	0.426114	1.10623	1.09822	1.091	1.11634	1.10419	1.0933	1.11735	1.10459	1.09343	1.10808	1.1017	1.09588	1.11627	1.10657	1.09777	1.11715	1.10695	1.09789	1.17754	1.16909	1.16146	1.18825	1.17541	1.1639	1.1893	1.17584	1.16404	1.18238	1.17477	1.16786	1.19213	1.18054	1.17009	1.19312	1.18096	1.17022	1.23188	1.22309	1.21515	1.24297	1.22963	1.21768	1.244	1.23005	1.21781	1.24133	1.23248
Spain	4.90748e+07	0.013863	0.0403328	0.0395213	0.0387477	0.0408219	0.0397944	0.0388483	0.0408534	0.039804	0.0388505	0.0404287	0.0397787	0.0391545	0.0408271	0.0400047	0.0392385	0.0408558	0.040015	0.0392412	0.0430409	0.0421771	0.0413536	0.0435615	0.0424678	0.0414606	0.0435942	0.042478	0.0414629	0.0432376	0.042457	0.04171	0.0437133	0.0427247	0.041809	0.0437448	0.0427353	0.0418117	0.0451218	0.0442176	0.0433553	0.0456545	0.0445145	0.0434645	0.0456869	0.0445245	0.0434668	0.0454851	0.0445738
Sweden	1.03528e+07	0.502618	0.958532	0.941289	0.925215	0.971801	0.948805	0.928011	0.972603	0.948984	0.92803	0.959468	0.945656	0.932653	0.970263	0.951861	0.934981	0.971012	0.952083	0.935024	1.01868	1.00045	0.983456	1.03273	1.00841	0.986416	1.03356	1.00861	0.986439	1.02161	1.00514	0.989702	1.03441	1.01244	0.99243	1.03522	1.01266	0.992466	1.06016	1.04124	1.02359	1.07467	1.04946	1.02665	1.0755	1.04965	1.02667	1.06712	1.04808
United Kingdom	6.70015e+07	0.027033	0.0692576	0.0683829	0.0675683	0.0710001	0.0694124	0.0679634	0.0710999	0.0694472	0.067972	0.0698011	0.0690995	0.0684397	0.0712151	0.0699415	0.0687644	0.0713017	0.0699748	0.0687734	0.0756618	0.0747109	0.0738251	0.0775588	0.0758318	0.0742553	0.077665	0.0758694	0.0742647	0.0763491	0.0754875	0.074681	0.0780796	0.0765139	0.0750759	0.0781794	0.0765509	0.0750857	0.0808389	0.0798259	0.0788821	0.0828465	0.081012	0.0793373	0.0829559	0.081051	0.0793472	0.0817713	0.0807469
Switzerland	8.18549e+06	0.008405	0.0218844	0.0214914	0.0211338	0.0227909	0.0220218	0.021336	0.0228249	0.0220307	0.0213376	0.0220245	0.0217098	0.0214198	0.0227589	0.0221437	0.0215862	0.0227902	0.0221536	0.0215884	0.0242843	0.0238507	0.023456	0.0252876	0.024438	0.0236799	0.0253245	0.0244478	0.0236818	0.0244717	0.0240793	0.0237201	0.0253864	0.0246172	0.0239257	0.025422	0.0246277	0.0239279	0.0260578	0.025594	0.0251716	0.0271247	0.0262183	0.0254097	0.027162	0.0262282	0.0254114	0.0263313	0.0258627
Norway	5.54165e+06	0.125083	1.39775	1.27777	1.16987	1.4118	1.2827	1.17092	1.41229	1.28181	1.17036	1.41301	1.31544	1.22591	1.42513	1.32025	1.22711	1.42592	1.31983	1.22677	1.4904	1.36305	1.24845	1.50528	1.36827	1.24956	1.5058	1.36735	1.24899	1.50432	1.38822	1.28271	1.51832	1.39346	1.28392	1.51902	1.3928	1.28347	1.56263	1.42951	1.30968	1.57798	1.43485	1.31079	1.57851	1.43393	1.31022	1.57875	1.44435
Albania	3.27939e+06	4.73614	14.947	12.6483	10.6668	14.9837	12.6071	10.64	14.9557	12.5859	10.6325	15.3054	13.3982	11.7024	15.3496	13.3752	11.6834	15.3318	13.3599	11.6776	15.1064	12.7863	10.7856	15.1434	12.7447	10.7585	15.1152	12.7233	10.751	15.2914	13.163	11.2989	15.3328	13.1306	11.2756	15.3099	13.1122	11.2689	15.2316	12.8945	10.8784	15.2686	12.8523	10.851	15.242	12.8321	10.8439	15.2643	12.9244
Belarus	9.20156e+06	0.015249	0.0489107	0.0497949	0.0505204	0.0470065	0.0488246	0.0501951	0.114189	0.0828485	0.0615409	0.0585376	0.0592112	0.0597684	0.0571219	0.0584832	0.0595232	0.115033	0.0890336	0.0700472	0.0497989	0.0506928	0.0514262	0.0478641	0.0497072	0.0510958	0.116039	0.0842616	0.0626248	0.0545003	0.0552949	0.0559485	0.0528027	0.0544267	0.055657	0.116546	0.0873988	0.0668364	0.0505391	0.0514449	0.0521879	0.0485753	0.0504449	0.0518528	0.117646	0.085476	0.0635457	0.0506577	0.0515656
Russian Federation	1.41545e+08	0.028012	0.00214321	0.00229479	0.00244257	0.00156369	0.00196412	0.00231948	0.00128433	0.00178293	0.00224431	0.00560125	0.00591923	0.00622857	0.00429152	0.00516983	0.00594945	0.00364784	0.00475919	0.00578112	0.00228342	0.00244425	0.00260103	0.0016665	0.00209238	0.00247009	0.00137672	0.00190525	0.00239269	0.00369274	0.00392741	0.00415584	0.0027591	0.00339442	0.00395752	0.00231988	0.00311334	0.003842	0.00239576	0.00256431	0.00272858	0.00174779	0.00219482	0.00259112	0.00145747	0.00200729	0.00251357	0.00241678	0.00258681
Ukraine	4.25428e+07	0.07197	0.00147147	0.00139339	0.00132219	0.00149137	0.00140339	0.00132554	0.00149495	0.00140347	0.00132506	0.00149668	0.0014335	0.00137492	0.00151384	0.00144247	0.00137802	0.00151714	0.00144295	0.00137781	0.00154784	0.0014659	0.00139117	0.00156876	0.00147642	0.0013947	0.00157258	0.00147661	0.00139425	0.00155536	0.00148144	0.00141347	0.00157487	0.00149145	0.00141687	0.00157858	0.00149187	0.00141658	0.00168527	0.0015962	0.00151496	0.00170797	0.00160761	0.00151878	0.0017121	0.00160788	0.00151833	0.00169523	0.00160566
Kazakhstan	1.78311e+07	0.094645	0.206599	0.208485	0.210171	0.20101	0.205605	0.209197	0.407403	0.31482	0.246879	0.248634	0.250076	0.251377	0.244527	0.247932	0.250646	0.42508	0.346791	0.285734	0.227682	0.229751	0.2316	0.22154	0.226586	0.23053	0.447935	0.346493	0.271929	0.251435	0.253282	0.25494	0.246044	0.250488	0.253992	0.460526	0.366045	0.294456	0.250532	0.252802	0.25483	0.243789	0.249329	0.253656	0.491653	0.380733	0.299058	0.254449	0.256753
Kyrgyzstan	5.91079e+06	0.575886	1.21952	1.22392	1.22777	1.22867	1.23132	1.2312	1.54901	1.41383	1.29858	1.3079	1.31089	1.31353	1.31861	1.31858	1.3169	1.58059	1.47038	1.37371	1.42691	1.43197	1.43641	1.43752	1.44056	1.44039	1.80831	1.65201	1.51853	1.48881	1.4931	1.49689	1.50057	1.502	1.50089	1.84077	1.69762	1.57365	1.77175	1.77787	1.78325	1.78471	1.78835	1.78811	2.23765	2.04704	1.88382	1.80221	1.80843
Tajikistan	7.63885e+06	0.863679	1.62783	1.63405	1.63953	1.61138	1.62593	1.63694	2.07593	1.89111	1.73498	1.7405	1.74476	1.74857	1.73082	1.74	1.74706	2.11019	1.9602	1.82958	1.83332	1.84021	1.84631	1.81486	1.83109	1.84338	2.33387	2.1276	1.95308	1.90047	1.90632	1.91151	1.88589	1.89912	1.90921	2.35964	2.17197	2.01082	2.32749	2.33593	2.34344	2.30394	2.32421	2.33965	2.95153	2.69476	2.47692	2.34052	2.34901
Armenia	3.01565e+06	1.57178	5.24818	5.28125	5.31141	4.83957	5.08341	5.2474	15.1473	10.2537	6.93429	6.93028	6.95711	6.98182	6.57651	6.78263	6.92473	15.9479	11.7185	8.60784	5.36044	5.3941	5.42479	4.94414	5.19254	5.35959	15.4208	10.4538	7.07766	6.1623	6.19311	6.22132	5.76889	6.00108	6.1589	15.8301	11.1793	7.88781	5.6594	5.69465	5.72679	5.22507	5.48441	5.65878	16.0389	10.937	7.44538	5.68075	5.71612
Azerbaijan	1.0249e+07	0.175984	0.98306	0.987627	0.99188	3.85661	2.3185	1.39641	3.83767	2.30434	1.39201	1.41156	1.41559	1.41938	4.14423	2.77208	1.8578	4.13255	2.76116	1.85388	0.997296	1.00192	1.00622	3.90507	2.34944	1.41601	3.88616	2.33534	1.41163	1.19655	1.20097	1.20509	4.0502	2.57084	1.63484	4.03509	2.55832	1.63068	1.01157	1.01626	1.02062	3.95479	2.38086	1.43577	3.937	2.3674	1.43157	1.01348	1.01818
Georgia	4.07707e+06	1.23255	5.7761	5.792	5.80702	19.0958	12.3543	7.89545	19.0649	12.3153	7.88208	7.91382	7.92694	7.93945	20.2653	14.3665	10.1014	20.2561	14.34	10.0906	5.89781	5.91402	5.92932	19.4314	12.5904	8.05617	19.4007	12.5515	8.04284	6.90977	6.92476	6.93896	20.0316	13.5865	9.11942	20.0126	13.5539	9.10726	6.01669	6.03326	6.04891	19.7626	12.8224	8.21361	19.7361	12.786	8.201	6.03687	6.0535
Iran Islamic Republic of	8.36058e+07	1.13127	2.39149	2.39201	2.39248	2.35166	2.37389	2.38691	2.93877	2.71454	2.51539	2.51742	2.51777	2.51809	2.48925	2.50454	2.51394	2.96988	2.78694	2.62144	2.43779	2.43831	2.43879	2.39723	2.41986	2.43311	2.995	2.76673	2.56395	2.50195	2.50238	2.50279	2.46734	2.4864	2.49782	3.01206	2.80443	2.61832	2.9208	2.9214	2.92195	2.87622	2.90119	2.91575	3.53506	3.28457	3.06075	2.95019	2.95079
Israel	9.60227e+06	0.018218	0.112171	0.112107	0.112014	0.236067	0.1772	0.134299	0.235465	0.176716	0.134137	0.135418	0.135308	0.135181	0.2458	0.19535	0.156363	0.245445	0.195	0.156232	0.124955	0.124884	0.124779	0.262405	0.197147	0.149534	0.261731	0.19661	0.149354	0.137981	0.137883	0.137759	0.269348	0.208147	0.162189	0.268811	0.20768	0.162024	0.134727	0.134651	0.134539	0.282565	0.212406	0.161184	0.281882	0.211859	0.161	0.137352	0.137274
Jordan	8.36847e+06	0.963637	2.61969	2.62038	2.62081	3.74727	3.26666	2.86034	3.74336	3.26298	2.85896	2.86635	2.86661	2.86673	3.81777	3.42058	3.07484	3.81565	3.4181	3.07382	2.70516	2.70587	2.70631	3.86676	3.37181	2.95318	3.8627	3.36802	2.95175	2.82971	2.83019	2.83046	3.90507	3.45147	3.06232	3.90198	3.4483	3.06107	2.77358	2.77432	2.77477	3.96253	3.45603	3.02752	3.95864	3.45236	3.02614	2.78492	2.78566
Kuwait	3.7447e+06	0.24213	0.649066	0.648302	0.647569	0.709419	0.684653	0.661683	0.713443	0.68685	0.662492	0.666147	0.665482	0.664846	0.715368	0.695287	0.676465	0.718659	0.697114	0.677144	0.692573	0.691759	0.690978	0.756828	0.730463	0.706007	0.761082	0.73279	0.706866	0.704584	0.703817	0.703082	0.763258	0.73925	0.716867	0.767143	0.741393	0.717661	0.757165	0.756278	0.755427	0.826726	0.79818	0.771699	0.830962	0.800494	0.772553	0.765599	0.764702
Oman	3.50536e+06	0.126946	0.36526	0.36502	0.364799	0.584168	0.487206	0.408999	0.584069	0.486857	0.408866	0.411878	0.411632	0.411405	0.600132	0.518976	0.45096	0.600264	0.518794	0.450873	0.385548	0.385295	0.385063	0.616289	0.514111	0.431669	0.616165	0.513736	0.431527	0.410495	0.410236	0.409998	0.626502	0.532111	0.454499	0.626509	0.531824	0.45438	0.419922	0.419648	0.419397	0.670457	0.559559	0.470033	0.670289	0.559153	0.469879	0.423141	0.422865
Saudi Arabia	3.61831e+07	1.51194	2.71691	2.71478	2.71265	3.01546	2.89511	2.78269	3.01679	2.89538	2.78271	2.79303	2.79105	2.7891	3.03573	2.9385	2.84665	3.03701	2.93887	2.84672	2.82879	2.82657	2.82436	3.13884	3.01387	2.89712	3.14016	3.01413	2.89713	2.875	2.87284	2.87071	3.15703	3.0437	2.93723	3.15833	3.04402	2.93727	2.9407	2.9384	2.9361	3.26122	3.13205	3.01134	3.2624	3.13223	3.01132	2.95715	2.95483
Turkey	8.24515e+07	0.021868	0.0487995	0.0489428	0.0490679	0.120736	0.085417	0.0611647	0.120304	0.0851042	0.0610635	0.0611832	0.061296	0.0613961	0.126314	0.09578	0.0732638	0.126038	0.0955459	0.0731794	0.0502473	0.0503943	0.0505227	0.124255	0.0879251	0.0629716	0.123811	0.0876046	0.0628679	0.0562172	0.0563498	0.0564664	0.12706	0.0930617	0.0688703	0.126699	0.092781	0.0687746	0.051247	0.0513969	0.0515278	0.126737	0.0896791	0.0642259	0.126306	0.0893658	0.0641242	0.0514213	0.0515717
Egypt	9.72296e+07	1.16952	1.99812	1.99927	2.00033	2.85737	2.4905	2.18201	2.85289	2.48689	2.18066	2.18807	2.18889	2.18966	2.9142	2.6108	2.34788	2.91135	2.60824	2.34685	2.01831	2.01947	2.02055	2.88573	2.51541	2.20397	2.88121	2.51176	2.20261	2.11195	2.11294	2.11387	2.91466	2.57558	2.28616	2.91099	2.57247	2.28496	2.05316	2.05434	2.05543	2.92978	2.55573	2.24095	2.92546	2.55223	2.23964	2.05563	2.05682
Morocco	3.50086e+07	0.515619	1.60742	1.60783	1.60813	1.79798	1.72212	1.65232	1.79717	1.72133	1.65198	1.65379	1.654	1.65414	1.80889	1.74762	1.69053	1.80839	1.74708	1.69028	1.62866	1.62907	1.62938	1.8216	1.7448	1.67412	1.82077	1.74399	1.67378	1.6532	1.6535	1.65373	1.82853	1.759	1.69462	1.82787	1.75833	1.69433	1.64213	1.64255	1.64286	1.83658	1.75918	1.68795	1.83578	1.7584	1.68762	1.64575	1.64617
Tunisia	1.16397e+07	0.397273	0.610747	0.611059	0.611351	0.737363	0.685742	0.639776	0.736759	0.685141	0.639517	0.637851	0.638033	0.638207	0.741769	0.699933	0.661956	0.741403	0.699528	0.661771	0.616405	0.616721	0.617017	0.744167	0.692082	0.6457	0.743557	0.691477	0.645439	0.628486	0.628732	0.628966	0.744749	0.697643	0.655298	0.744266	0.697141	0.655075	0.620406	0.620724	0.621023	0.748991	0.69657	0.64989	0.748399	0.69598	0.649635	0.62085	0.621169
Benin	1.20682e+07	4.81979	9.05342	9.05189	9.05047	9.18581	9.13289	9.08241	9.18673	9.13319	9.0825	9.09494	9.09368	9.0925	9.20158	9.15906	9.1183	9.20249	9.15941	9.11841	9.37569	9.37413	9.37266	9.50828	9.45525	9.40466	9.50911	9.4555	9.40473	9.41151	9.41007	9.40873	9.53135	9.48347	9.43769	9.53217	9.48375	9.43777	9.70121	9.6996	9.6981	9.8297	9.77822	9.72911	9.83042	9.77843	9.72917	9.73469	9.73308
Burkina Faso	2.26901e+07	8.12098	9.5991	9.59822	9.59738	9.61396	9.60724	9.60091	9.61409	9.60726	9.60091	9.60394	9.60322	9.60253	9.61586	9.61047	9.60537	9.61599	9.61051	9.60538	9.64065	9.63977	9.63893	9.65556	9.64882	9.64247	9.65567	9.64883	9.64247	9.64599	9.64519	9.64442	9.65944	9.65336	9.64762	9.65955	9.65337	9.64762	9.68574	9.68486	9.68401	9.7005	9.69381	9.68752	9.7006	9.69381	9.68751	9.69226	9.69138
Cameroon	2.4399e+07	0.520568	0.832196	0.832095	0.831997	0.837302	0.835211	0.833222	0.837364	0.835227	0.833223	0.834237	0.834149	0.834064	0.838319	0.836647	0.835048	0.838379	0.836668	0.835052	0.846445	0.846343	0.846243	0.85163	0.849507	0.847487	0.851686	0.84952	0.847487	0.848515	0.848419	0.848325	0.853189	0.851275	0.849449	0.853243	0.85129	0.849451	0.907801	0.907692	0.907587	0.913326	0.911064	0.908912	0.913376	0.911073	0.908911	0.912035	0.911926
Cote dIvoire	2.37753e+07	7.8989	9.89259	9.89141	9.89023	9.90441	9.89857	9.89303	9.90478	9.89872	9.89307	9.89798	9.897	9.89603	9.90739	9.90272	9.89827	9.90772	9.90287	9.89831	9.94773	9.94654	9.94535	9.95959	9.95373	9.94816	9.95994	9.95386	9.9482	9.95395	9.95286	9.95178	9.96461	9.95933	9.95431	9.96494	9.95947	9.95435	9.98391	9.98271	9.98152	9.99573	9.98987	9.98432	9.99604	9.98999	9.98435	9.99148	9.99029
Ghana	3.13213e+07	5.30888	8.3538	8.35294	8.35214	8.51651	8.45243	8.39135	8.51624	8.45203	8.39118	8.40165	8.40093	8.40027	8.53265	8.4812	8.43193	8.5326	8.48099	8.43183	8.48538	8.48451	8.48371	8.65039	8.58541	8.52347	8.65005	8.58497	8.52329	8.51884	8.51804	8.5173	8.66799	8.60933	8.5533	8.66776	8.60898	8.55314	8.6152	8.61432	8.61351	8.78209	8.71637	8.65374	8.78173	8.71593	8.65355	8.6379	8.63703
Guinea	1.21087e+07	4.14848	5.93581	5.935	5.93427	6.00456	5.97708	5.95087	6.00514	5.97731	5.95094	5.95605	5.95539	5.95479	6.01139	5.98933	5.96819	6.01193	5.98956	5.96826	6.08016	6.07935	6.07861	6.1504	6.12234	6.09557	6.15096	6.12255	6.09564	6.10053	6.09979	6.09912	6.16409	6.13873	6.11448	6.16463	6.13895	6.11455	6.6233	6.62245	6.62168	6.69911	6.66885	6.63997	6.69958	6.66901	6.64002	6.6485	6.64765
Nigeria	2.11379e+08	13.3672	19.2462	19.2436	19.2412	19.9364	19.6648	19.4068	19.9342	19.6625	19.4058	19.4282	19.426	19.4239	19.9842	19.7662	19.5579	19.9831	19.7647	19.5572	19.407	19.4044	19.4019	20.1016	19.8283	19.5686	20.0993	19.8259	19.5676	19.51	19.5076	19.5053	20.1376	19.8911	19.6562	20.1359	19.8891	19.6553	19.5235	19.5209	19.5185	20.2215	19.9468	19.686	20.2193	19.9446	19.685	19.5485	19.5459
Senegal	1.62854e+07	1.67638	4.15113	4.14998	4.14884	4.70451	4.48236	4.27756	4.70376	4.48129	4.27712	4.28809	4.28707	4.28607	4.74017	4.56023	4.39235	4.74	4.55961	4.39206	4.24495	4.24378	4.24262	4.80973	4.58304	4.37401	4.80892	4.58192	4.37356	4.31905	4.31794	4.31684	4.83329	4.62774	4.4371	4.83279	4.62685	4.43672	4.35805	4.35685	4.35567	4.93434	4.70307	4.48977	4.93355	4.70198	4.48933	4.37512	4.37392
Togo	7.52162e+06	7.38992	11.724	11.7222	11.7206	11.7972	11.7671	11.7383	11.7979	11.7673	11.7384	11.761	11.7595	11.7582	11.8198	11.7956	11.7724	11.8206	11.796	11.7725	12.2341	12.2323	12.2306	12.3099	12.2787	12.249	12.3105	12.2789	12.249	12.286	12.2843	12.2828	12.3546	12.3264	12.2994	12.3552	12.3266	12.2995	12.9544	12.9526	12.9509	13.033	13.0007	12.9699	13.0335	13.0008	12.9699	13.0192	13.0173
Ethiopia	1.07289e+08	5.90337	7.28072	7.28032	7.27996	7.31666	7.30232	7.28863	7.31673	7.30228	7.28861	7.28987	7.28954	7.28923	7.3187	7.30722	7.29621	7.3188	7.30722	7.2962	7.30737	7.30698	7.30661	7.34342	7.32903	7.31531	7.34347	7.32899	7.31529	7.31319	7.31283	7.31249	7.34569	7.33273	7.32035	7.34575	7.33271	7.32033	7.38308	7.38268	7.38232	7.41942	7.40492	7.39109	7.41946	7.40487	7.39106	7.39037	7.38997
Kenya	5.26612e+07	6.85161	10.492	10.4924	10.4927	12.472	11.673	10.9468	12.4649	11.6666	10.9444	10.9698	10.9699	10.9701	12.5961	11.9469	11.3481	12.5919	11.9426	11.3464	10.6604	10.6607	10.6611	12.6667	11.8572	11.1214	12.6594	11.8507	11.1189	10.9075	10.9078	10.9081	12.7393	12.0041	11.3311	12.7335	11.9987	11.3289	11.1959	11.1962	11.1966	13.2651	12.431	11.6719	13.2579	12.4246	11.6694	11.2356	11.236
Madagascar	2.8143e+07	30.0516	35.1976	35.1973	35.1971	36.3991	35.9323	35.4868	36.3984	35.9305	35.486	35.511	35.5108	35.5105	36.4793	36.1043	35.7447	36.4797	36.1034	35.7442	35.7291	35.7288	35.7286	36.8853	36.4362	36.0074	36.8847	36.4345	36.0067	35.7852	35.7849	35.7846	36.8744	36.4519	36.0477	36.8742	36.4505	36.0471	37.0927	37.0923	37.0919	38.0733	37.6927	37.3288	38.0731	37.6915	37.3283	37.1372	37.1368
Malawi	2.12082e+07	13.9688	15.9044	15.9043	15.9041	16.3813	16.1956	16.0188	16.3794	16.1939	16.0182	16.0246	16.0245	16.0244	16.4089	16.2598	16.1171	16.4077	16.2587	16.1166	15.9378	15.9376	15.9375	16.4154	16.2294	16.0524	16.4135	16.2277	16.0517	15.999	15.9989	15.9988	16.4307	16.2629	16.1028	16.4292	16.2615	16.1022	15.9936	15.9935	15.9933	16.4723	16.2859	16.1085	16.4705	16.2843	16.1078	15.9965	15.9964
Mauritius	1.37931e+06	3.09358	5.14817	5.14455	5.1411	5.76361	5.51428	5.28437	5.76381	5.51351	5.28401	5.30622	5.30315	5.30021	5.80889	5.60687	5.41842	5.8096	5.60657	5.41822	5.34813	5.34439	5.34081	5.98566	5.72743	5.48926	5.98575	5.72658	5.48887	5.44249	5.43901	5.43569	6.02426	5.78952	5.57181	6.02464	5.78892	5.57151	5.5482	5.54434	5.54065	6.20654	5.93992	5.69397	6.20651	5.93902	5.69356	5.58165	5.57777
Mozambique	2.96884e+07	10.554	14.1079	14.1072	14.1065	15.0401	14.6734	14.3282	15.037	14.6704	14.327	14.3164	14.3157	14.3151	15.0744	14.7777	14.4964	15.0727	14.7758	14.4956	14.2155	14.2148	14.2141	15.1537	14.7847	14.4372	15.1506	14.7817	14.436	14.3024	14.3017	14.301	15.1576	14.822	14.5049	15.1552	14.8195	14.5039	14.8962	14.8954	14.8946	15.76	15.4207	15.1005	15.7572	15.4181	15.0995	14.9146	14.9138
Rwanda	1.43667e+07	32.8172	38.7584	38.7584	38.7584	39.6435	39.3001	38.9721	39.6399	39.2969	38.9708	38.9828	38.9827	38.9826	39.6947	39.4193	39.155	39.6925	39.4172	39.1541	38.813	38.813	38.8129	39.6959	39.3534	39.0261	39.6923	39.3502	39.0248	38.9236	38.9235	38.9234	39.7231	39.4133	39.1167	39.7202	39.4107	39.1156	39.0331	39.033	39.033	39.8851	39.5546	39.2387	39.8818	39.5517	39.2375	39.0433	39.0432
Tanzania United Republic of	6.12545e+07	13.3771	17.523	17.5228	17.5226	18.4912	18.1119	17.7536	18.4876	18.1086	17.7523	17.7644	17.7642	17.764	18.548	18.2425	17.952	18.5458	18.2403	17.951	17.9839	17.9837	17.9835	18.9508	18.5722	18.2144	18.9472	18.5689	18.2131	18.0931	18.0929	18.0927	18.9894	18.6391	18.3071	18.9865	18.6363	18.306	19.7908	19.7905	19.7902	20.7324	20.3642	20.0155	20.729	20.3612	20.0143	19.8222	19.8219
Uganda	4.82382e+07	34.7847	38.8489	38.8477	38.8466	39.3337	39.1445	38.9637	39.3322	39.1428	38.963	38.9698	38.9687	38.9677	39.3594	39.2077	39.0621	39.3586	39.2066	39.0616	39.0157	39.0145	39.0134	39.5008	39.3115	39.1306	39.4992	39.3098	39.1298	39.0765	39.0754	39.0743	39.5152	39.3442	39.1804	39.514	39.3428	39.1798	40.1578	40.1566	40.1555	40.6317	40.4467	40.27	40.6302	40.4452	40.2693	40.2209	40.2197
Zambia	1.78265e+07	15.1633	17.1802	17.1793	17.1784	17.2574	17.2265	17.1971	17.2576	17.2265	17.197	17.2025	17.2018	17.2011	17.2647	17.2399	17.2161	17.265	17.2399	17.2161	17.275	17.2741	17.2733	17.3525	17.3216	17.292	17.3527	17.3215	17.2919	17.2919	17.2911	17.2903	17.3621	17.3341	17.3073	17.3624	17.3341	17.3073	17.3382	17.3373	17.3364	17.4156	17.3846	17.3551	17.4157	17.3846	17.3551	17.3527	17.3518
Zimbabwe	1.31477e+07	24.3027	31.05	31.0493	31.0487	32.1671	31.7318	31.3174	32.1639	31.7285	31.3161	31.2772	31.2765	31.2759	32.1817	31.8304	31.4943	32.18	31.8283	31.4933	31.1716	31.171	31.1703	32.2917	31.8553	31.4398	32.2884	31.8519	31.4384	31.2661	31.2654	31.2648	32.2831	31.8875	31.5099	32.2806	31.8847	31.5087	31.3832	31.3825	31.3819	32.4838	32.055	31.6467	32.4808	32.0519	31.6454	31.3942	31.3935
Botswana	2.28107e+06	9.21238	12.858	12.8556	12.8535	13.3659	13.165	12.975	13.3646	13.1634	12.9743	12.9777	12.9757	12.9739	13.3885	13.2267	13.0726	13.388	13.2257	13.0721	12.9524	12.9501	12.9479	13.4636	13.2614	13.0702	13.4623	13.2599	13.0695	13.0111	13.0089	13.0069	13.4749	13.2918	13.1181	13.474	13.2905	13.1175	13.0268	13.0244	13.0223	13.5403	13.3372	13.1451	13.539	13.3357	13.1445	13.0356	13.0332
Namibia	2.70511e+06	13.7723	19.5375	19.5321	19.5273	20.8879	20.3518	19.8481	20.8843	20.3478	19.8464	19.8663	19.8617	19.8577	20.9628	20.5298	20.1198	20.9611	20.5272	20.1186	19.8963	19.8908	19.886	21.2654	20.722	20.2113	21.2616	20.7178	20.2096	20.0726	20.0676	20.0631	21.318	20.8249	20.3599	21.3151	20.8215	20.3584	20.244	20.2385	20.2336	21.6286	21.0791	20.5627	21.6249	21.0751	20.561	20.2948	20.2892
South Africa	5.56162e+07	0.631752	1.23781	1.23703	1.2363	1.59207	1.44418	1.31454	1.59083	1.44306	1.31412	1.31897	1.31828	1.31763	1.61487	1.49327	1.38435	1.61418	1.49251	1.38404	1.29644	1.29563	1.29487	1.66674	1.51219	1.37668	1.6654	1.511	1.37623	1.33949	1.33871	1.33799	1.68135	1.53974	1.41428	1.68031	1.53874	1.41389	1.3414	1.34056	1.33978	1.7236	1.56412	1.42424	1.7223	1.56295	1.4238	1.35188	1.35104
[truncated: 61 more columns]
